# Supplementary material for: A New Species Nyctegretis seminigra sp. nov. (Pyralidae, Phycitinae) Revealed by Congruent Morphological and Mitogenomic Evidence
Source: Insects. 2025 Apr 14;16(4):413. doi: 10.3390/insects16040413 (PMC12027870; doi:10.3390/insects16040413)
Supplement: Supplementary file 1 [file insects-16-00413-s001.zip]

Archive with 5 entries (4 files):
- Supplementary Mateirals/
- Supplementary Mateirals/Figure S1.tif
- Supplementary Mateirals/Figure S2.tif
- Supplementary Mateirals/Figure S3.tif
- Supplementary Mateirals/Supplementary Mateirals.docx
